# Supplementary material for: Molecularly Targeted Therapies for Gastric Cancer. State of the Art
Source: Cancers (Basel). 2021 Aug 14;13(16):4094. doi: 10.3390/cancers13164094 (PMC8392056; doi:10.3390/cancers13164094)
Supplement: Supplementary file 1 [file cancers-13-04094-s001.zip]

Archive with 1 entries (1 files):
- cancers-1301787-supplementary.pdf
